# Supplementary material for: Artificial intelligence-enabled prediction of chemotherapy-induced cardiotoxicity from baseline electrocardiograms
Source: Nat Commun. 2024 Mar 21;15:2536. doi: 10.1038/s41467-024-45733-x (PMC10957877; doi:10.1038/s41467-024-45733-x)
Supplement: Supplementary file 4 — Source Data [file 41467_2024_45733_MOESM4_ESM.xlsx]

## Sheet: Figure 1A
Figure 1A
	strata	time	n.risk	n.event	surv	std.err	lower	upper
1	AIcat12=1	1	436	1	0.997706	0.00229095	0.993226	1
2	AIcat12=1	5	431	1	0.995392	0.0032512	0.98904	1
3	AIcat12=1	14	410	1	0.992964	0.00404951	0.985059	1
4	AIcat12=1	18	399	3	0.985498	0.00588158	0.974037	0.997093
5	AIcat12=1	23	386	2	0.980392	0.00687056	0.967018	0.993951
6	AIcat12=1	26	376	1	0.977784	0.00733038	0.963522	0.992258
7	AIcat12=1	28	374	1	0.97517	0.00776301	0.960073	0.990504
8	AIcat12=1	43	365	1	0.972498	0.00818858	0.956581	0.988681
9	AIcat12=1	49	364	1	0.969826	0.00859089	0.953134	0.986811
10	AIcat12=1	59	359	1	0.967125	0.00898167	0.94968	0.98489
11	AIcat12=1	61	357	2	0.961707	0.00971414	0.942855	0.980936
12	AIcat12=1	63	353	1	0.958983	0.0100614	0.939464	0.978907
13	AIcat12=1	65	352	1	0.956258	0.0103951	0.9361	0.976851
14	AIcat12=1	66	350	1	0.953526	0.0107185	0.932748	0.974767
15	AIcat12=1	70	347	1	0.950778	0.0110342	0.929396	0.972653
16	AIcat12=1	81	341	2	0.945202	0.0116527	0.922636	0.968319
17	AIcat12=1	83	339	1	0.942413	0.0119473	0.919286	0.966123
18	AIcat12=1	85	337	1	0.939617	0.0122347	0.915941	0.963905
19	AIcat12=1	101	326	1	0.936735	0.0125321	0.912491	0.961622
20	AIcat12=1	107	324	1	0.933844	0.0128226	0.909047	0.959317
21	AIcat12=1	108	323	1	0.930952	0.0131048	0.905619	0.956995
22	AIcat12=1	112	319	1	0.928034	0.0133847	0.902168	0.954642
23	AIcat12=1	120	313	1	0.925069	0.0136664	0.898668	0.952246
24	AIcat12=1	136	306	1	0.922046	0.0139521	0.895102	0.949801
25	AIcat12=1	142	303	1	0.919003	0.014234	0.891524	0.947329
26	AIcat12=1	155	293	1	0.915866	0.0145269	0.887832	0.944786
27	AIcat12=1	161	290	1	0.912708	0.0148161	0.884126	0.942214
28	AIcat12=1	173	281	1	0.90946	0.0151153	0.880312	0.939573
29	AIcat12=1	182	277	1	0.906177	0.0154131	0.876466	0.936895
30	AIcat12=1	193	270	1	0.902821	0.0157172	0.872535	0.934157
31	AIcat12=1	239	256	1	0.899294	0.0160466	0.868387	0.931301
32	AIcat12=1	248	253	1	0.89574	0.0163721	0.864219	0.92841
33	AIcat12=1	270	245	1	0.892083	0.0167085	0.859929	0.92544
34	AIcat12=1	279	243	2	0.884741	0.0173589	0.851364	0.919427
35	AIcat12=1	292	238	1	0.881024	0.0176795	0.847045	0.916365
36	AIcat12=1	293	237	1	0.877306	0.0179915	0.842743	0.913287
37	AIcat12=1	298	236	1	0.873589	0.0182953	0.838457	0.910193
38	AIcat12=1	340	226	1	0.869724	0.0186182	0.833988	0.906991
39	AIcat12=1	368	216	1	0.865697	0.0189624	0.829318	0.903672
40	AIcat12=1	428	203	1	0.861433	0.0193426	0.824344	0.90019
41	AIcat12=1	434	201	1	0.857147	0.0197154	0.819363	0.896673
42	AIcat12=1	471	196	1	0.852774	0.020094	0.814286	0.893081
43	AIcat12=1	633	168	1	0.847698	0.0206056	0.808258	0.889061
44	AIcat12=1	643	158	1	0.842332	0.0211621	0.80186	0.884848
45	AIcat12=1	791	120	1	0.835313	0.0221193	0.793066	0.879811
46	AIcat12=1	800	115	1	0.828049	0.0230888	0.784011	0.874562
47	AIcat12=1	820	112	1	0.820656	0.0240372	0.774871	0.869147
48	AIcat12=1	958	92	1	0.811736	0.0253772	0.763491	0.86303
49	AIcat12=1	1070	72	1	0.800462	0.0274149	0.748493	0.856038
50	AIcat12=0	7	568	1	0.998239	0.00175901	0.994798	1
51	AIcat12=0	15	557	1	0.996447	0.00250782	0.991544	1
52	AIcat12=0	21	553	2	0.992843	0.00356565	0.985879	0.999857
53	AIcat12=0	26	547	1	0.991028	0.00399448	0.98323	0.998888
54	AIcat12=0	30	541	1	0.989197	0.00438707	0.980635	0.997833
55	AIcat12=0	32	538	1	0.987358	0.00474861	0.978095	0.996709
56	AIcat12=0	59	521	1	0.985463	0.00510367	0.97551	0.995517
57	AIcat12=0	66	517	1	0.983557	0.00543811	0.972956	0.994273
58	AIcat12=0	75	511	1	0.981632	0.00575803	0.970411	0.992983
59	AIcat12=0	85	501	1	0.979673	0.00607075	0.967846	0.991644
60	AIcat12=0	96	495	1	0.977693	0.00637294	0.965282	0.990264
61	AIcat12=0	125	479	1	0.975652	0.0066785	0.96265	0.98883
62	AIcat12=0	133	472	1	0.973585	0.00697691	0.960006	0.987356
63	AIcat12=0	142	465	1	0.971492	0.00726928	0.957348	0.985844
64	AIcat12=0	147	462	1	0.969389	0.00755156	0.9547	0.984303
65	AIcat12=0	149	460	1	0.967281	0.00782367	0.952068	0.982738
66	AIcat12=0	179	441	1	0.965088	0.00810756	0.949328	0.98111
67	AIcat12=0	224	425	1	0.962817	0.00840047	0.946493	0.979423
68	AIcat12=0	231	423	1	0.960541	0.00868351	0.943672	0.977712
69	AIcat12=0	300	396	1	0.958115	0.00899398	0.940649	0.975906
70	AIcat12=0	314	392	1	0.955671	0.00929722	0.937622	0.974068
71	AIcat12=0	342	385	1	0.953189	0.00959872	0.93456	0.972189
72	AIcat12=0	452	348	1	0.95045	0.00995427	0.931139	0.970162
73	AIcat12=0	521	330	1	0.94757	0.0103324	0.927534	0.968039
74	AIcat12=0	609	292	1	0.944325	0.0107946	0.923403	0.96572
75	AIcat12=0	614	290	1	0.941068	0.0112378	0.919299	0.963354
76	AIcat12=0	813	231	1	0.936994	0.0119047	0.91395	0.96062
77	AIcat12=0	818	227	1	0.932867	0.0125474	0.908596	0.957786
78	AIcat12=0	890	193	1	0.928033	0.0133811	0.902174	0.954634
79	AIcat12=0	910	183	1	0.922962	0.0142365	0.895477	0.951291
80	AIcat12=0	1191	112	1	0.914721	0.0163211	0.883285	0.947276
81	AIcat12=0	1534	32	1	0.886136	0.0322732	0.825087	0.951703

## Sheet: Figure 2
Figure 2
Subgroup	HR	lower	upper
High AI-CTRCD score	2.5749	1.61822	4.0973
Age	1.0099	0.99547	1.0246
Male	0.8908	0.55531	1.4289
Race
White
Black	2.5456	1.07121	6.0494
Asian	2.3946	1.01218	5.665
Other	2.5444	1.29415	5.0025
Baseline LVEF	0.9342	0.90317	0.9663
Diagnosis
Lymphoma
Leukemia	2.6957	1.59046	4.5691
Breast cancer	0.2428	0.07937	0.7425
Sarcoma	1.0771	0.43688	2.6558
Other	1.0357	0.35022	3.0628
Comorbidities
CAD	1.8141	0.77705	4.2353
Hypertension	1.1509	0.65641	2.0178
Diabetes	0.9132	0.44286	1.8832
Dyslipidemia	1.3568	0.83664	2.2003
Obese	0.9952	0.63153	1.5684
Smoke	0.9709	0.62551	1.5069
Initial anthracycline dose	1.0147	1.00037	1.0292
ECG abnormality	0.7908	0.46315	1.3504

## Sheet: Figure 3A
Figure 3A
	strata	time	n.risk	n.event	surv	std.err	lower	upper
1	AIcat12=1	1	316	1	0.996835	0.00315955	0.990662	1
2	AIcat12=1	5	312	1	0.99364	0.00448264	0.984893	1
3	AIcat12=1	14	295	1	0.990272	0.0055915	0.979373	1
4	AIcat12=1	18	284	3	0.979812	0.00816685	0.963935	0.99595
5	AIcat12=1	23	276	2	0.972711	0.00952666	0.954218	0.991564
6	AIcat12=1	26	270	1	0.969109	0.0101497	0.949419	0.989208
7	AIcat12=1	28	269	1	0.965506	0.0107323	0.944699	0.986772
8	AIcat12=1	43	264	1	0.961849	0.0112977	0.939959	0.984249
9	AIcat12=1	49	263	1	0.958192	0.0118318	0.93528	0.981665
10	AIcat12=1	59	260	1	0.954506	0.012347	0.930611	0.979015
11	AIcat12=1	61	258	2	0.947107	0.0133137	0.921369	0.973564
12	AIcat12=1	63	256	1	0.943408	0.0137662	0.916808	0.970778
13	AIcat12=1	65	255	1	0.939708	0.0142006	0.912283	0.967957
14	AIcat12=1	66	254	1	0.936008	0.0146187	0.90779	0.965103
15	AIcat12=1	70	251	1	0.932279	0.0150286	0.903284	0.962205
16	AIcat12=1	81	248	2	0.924761	0.0158198	0.894269	0.956293
17	AIcat12=1	83	246	1	0.921002	0.0161959	0.889799	0.953298
18	AIcat12=1	85	244	1	0.917227	0.0165636	0.885331	0.950272
19	AIcat12=1	101	236	1	0.91334	0.0169432	0.880729	0.94716
20	AIcat12=1	107	234	1	0.909437	0.0173146	0.876127	0.944014
21	AIcat12=1	108	233	1	0.905534	0.0176747	0.871547	0.940847
22	AIcat12=1	112	230	1	0.901597	0.018031	0.86694	0.937639
23	AIcat12=1	120	225	1	0.89759	0.0183908	0.862259	0.934369
24	AIcat12=1	142	220	1	0.89351	0.0187543	0.857498	0.931034
25	AIcat12=1	161	211	1	0.889275	0.0191375	0.852546	0.927586
26	AIcat12=1	173	204	1	0.884916	0.0195339	0.847447	0.924042
27	AIcat12=1	182	200	1	0.880491	0.019931	0.842281	0.920435
28	AIcat12=1	239	182	1	0.875654	0.0204002	0.836569	0.916564
29	AIcat12=1	270	178	1	0.870734	0.0208703	0.830775	0.912615
30	AIcat12=1	279	176	2	0.86084	0.0217744	0.819203	0.904592
31	AIcat12=1	292	171	1	0.855805	0.0222213	0.813342	0.900486
32	AIcat12=1	293	170	1	0.850771	0.0226537	0.80751	0.896351
33	AIcat12=1	368	158	1	0.845387	0.0231414	0.801226	0.891982
34	AIcat12=1	428	149	1	0.839713	0.0236714	0.794576	0.887414
35	AIcat12=1	643	121	1	0.832773	0.0244719	0.786164	0.882145
36	AIcat12=1	791	91	1	0.823622	0.0258575	0.77447	0.875893
37	AIcat12=1	800	86	1	0.814045	0.0272728	0.762308	0.869292
38	AIcat12=1	820	83	1	0.804237	0.0286535	0.749993	0.862404
39	AIcat12=1	958	65	1	0.791864	0.0307683	0.733798	0.854525
40	AIcat12=1	1070	55	1	0.777467	0.033408	0.71467	0.845781
41	AIcat12=0	7	382	1	0.997382	0.00261437	0.992271	1
42	AIcat12=0	15	373	1	0.994708	0.00373218	0.98742	1
43	AIcat12=0	21	370	2	0.989331	0.00530621	0.978986	0.999786
44	AIcat12=0	26	364	1	0.986614	0.00594712	0.975026	0.998339
45	AIcat12=0	30	360	1	0.983873	0.00653162	0.971154	0.996758
46	AIcat12=0	32	358	1	0.981125	0.00706794	0.967369	0.995076
47	AIcat12=0	59	347	1	0.978297	0.00759208	0.96353	0.993291
48	AIcat12=0	75	343	1	0.975445	0.00808797	0.959721	0.991427
49	AIcat12=0	96	334	1	0.972525	0.00857484	0.955863	0.989477
50	AIcat12=0	133	319	1	0.969476	0.00907375	0.951854	0.987424
51	AIcat12=0	142	313	1	0.966379	0.0095588	0.947824	0.985296
52	AIcat12=0	147	311	1	0.963271	0.0100204	0.94383	0.983112
53	AIcat12=0	149	309	1	0.960154	0.0104617	0.939867	0.980879
54	AIcat12=0	179	298	1	0.956932	0.0109114	0.935783	0.978559
55	AIcat12=0	224	287	1	0.953598	0.0113714	0.931568	0.976148
56	AIcat12=0	231	286	1	0.950263	0.0118104	0.927395	0.973695
57	AIcat12=0	300	269	1	0.946731	0.0122834	0.922959	0.971115
58	AIcat12=0	314	266	1	0.943172	0.0127425	0.918525	0.96848
59	AIcat12=0	452	239	1	0.939225	0.0132862	0.913542	0.96563
60	AIcat12=0	521	228	1	0.935106	0.0138518	0.908347	0.962653
61	AIcat12=0	609	203	1	0.930499	0.0145293	0.902454	0.959417
62	AIcat12=0	614	202	1	0.925893	0.0151701	0.896633	0.956108
63	AIcat12=0	813	160	1	0.920106	0.0161413	0.889007	0.952293
64	AIcat12=0	818	156	1	0.914208	0.0170815	0.881335	0.948308
65	AIcat12=0	1191	74	1	0.901854	0.0208448	0.86191	0.943649
66	AIcat12=0	1534	24	1	0.864277	0.0418601	0.786006	0.950341

## Sheet: Figure 3B
Figure 3B
	strata	time	n.risk	n.event	surv	std.err	lower	upper
1	AIcat12=1	136	86	1	0.988372	0.0115601	0.965972	1
2	AIcat12=1	155	81	1	0.97617	0.0166556	0.944065	1
3	AIcat12=1	193	77	1	0.963492	0.0207095	0.923746	1
4	AIcat12=1	248	72	1	0.950111	0.0243647	0.903537	0.999085
5	AIcat12=1	298	67	1	0.93593	0.0278234	0.882955	0.992083
6	AIcat12=1	340	62	1	0.920834	0.0312022	0.861666	0.984066
7	AIcat12=1	434	53	1	0.90346	0.0351191	0.837184	0.974982
8	AIcat12=1	471	49	1	0.885022	0.0389428	0.811894	0.964737
9	AIcat12=1	633	43	1	0.86444	0.0431346	0.7839	0.953255
10	AIcat12=0	66	171	1	0.994152	0.00583083	0.982789	1
11	AIcat12=0	85	163	1	0.988053	0.00839961	0.971726	1
12	AIcat12=0	125	154	1	0.981637	0.0105137	0.961245	1
13	AIcat12=0	342	125	1	0.973784	0.0130366	0.948565	0.999673
14	AIcat12=0	890	61	1	0.95782	0.0203737	0.918709	0.998596
15	AIcat12=0	910	56	1	0.940716	0.0262243	0.890696	0.993545

## Sheet: Figure 3C
Figure 3C
	strata	time	n.risk	n.event	surv	std.err	lower	upper
1	AIcat12=1	14	221	1	0.995475	0.00451464	0.986666	1
2	AIcat12=1	23	207	1	0.990666	0.00657273	0.977867	1
3	AIcat12=1	26	202	1	0.985762	0.00816744	0.969883	1
4	AIcat12=1	43	195	1	0.980707	0.00956287	0.962142	0.99963
5	AIcat12=1	49	194	1	0.975651	0.0107671	0.954775	0.996984
6	AIcat12=1	70	189	1	0.970489	0.0118834	0.947475	0.994062
7	AIcat12=1	81	186	1	0.965272	0.0129143	0.940289	0.990918
8	AIcat12=1	83	185	1	0.960054	0.0138585	0.933272	0.987604
9	AIcat12=1	85	183	1	0.954808	0.0147423	0.926346	0.984144
10	AIcat12=1	101	175	1	0.949352	0.0156351	0.919197	0.980496
11	AIcat12=1	107	173	1	0.943864	0.0164797	0.912111	0.976723
12	AIcat12=1	108	172	1	0.938376	0.0172734	0.905125	0.97285
13	AIcat12=1	112	169	1	0.932824	0.0180415	0.898125	0.968863
14	AIcat12=1	142	159	1	0.926957	0.0188578	0.890724	0.964665
15	AIcat12=1	155	151	1	0.920818	0.0197068	0.882993	0.960265
16	AIcat12=1	161	148	1	0.914597	0.0205323	0.875226	0.955738
17	AIcat12=1	173	144	1	0.908245	0.0213495	0.86735	0.951068
18	AIcat12=1	182	141	1	0.901804	0.0221485	0.859422	0.946276
19	AIcat12=1	193	137	1	0.895221	0.0229442	0.851362	0.94134
20	AIcat12=1	239	128	1	0.888227	0.023807	0.842771	0.936136
21	AIcat12=1	270	123	1	0.881006	0.0246844	0.83393	0.93074
22	AIcat12=1	279	122	2	0.866563	0.0263077	0.816505	0.91969
23	AIcat12=1	292	120	1	0.859342	0.0270614	0.807906	0.914052
24	AIcat12=1	293	119	1	0.852121	0.0277808	0.799374	0.908347
25	AIcat12=1	298	118	1	0.844899	0.0284685	0.790905	0.90258
26	AIcat12=1	340	111	1	0.837287	0.0292119	0.781947	0.896545
27	AIcat12=1	633	83	1	0.8272	0.0305521	0.769435	0.889301
28	AIcat12=1	791	60	1	0.813413	0.0330073	0.751226	0.880748
29	AIcat12=1	820	55	1	0.798624	0.0355664	0.73187	0.871465
30	AIcat12=1	958	45	1	0.780876	0.038953	0.708143	0.86108
31	AIcat12=1	1070	37	1	0.759772	0.0432412	0.679576	0.849431
32	AIcat12=0	7	242	1	0.995868	0.00412368	0.987818	1
33	AIcat12=0	21	235	2	0.987392	0.00723379	0.973316	1
34	AIcat12=0	32	230	1	0.983099	0.00837994	0.966811	0.999662
35	AIcat12=0	59	224	1	0.97871	0.00942198	0.960417	0.997353
36	AIcat12=0	75	220	1	0.974262	0.0103764	0.954135	0.994813
37	AIcat12=0	142	197	1	0.969316	0.0114417	0.947148	0.992003
38	AIcat12=0	179	186	1	0.964105	0.0125108	0.939893	0.98894
39	AIcat12=0	300	165	1	0.958262	0.0137319	0.931722	0.985557
40	AIcat12=0	452	144	1	0.951607	0.0151635	0.922347	0.981796
41	AIcat12=0	521	135	1	0.944558	0.0166089	0.91256	0.977679
42	AIcat12=0	614	117	1	0.936485	0.0183243	0.90125	0.973098
43	AIcat12=0	813	93	1	0.926415	0.0207101	0.886701	0.967909
44	AIcat12=0	818	90	1	0.916122	0.0228956	0.872329	0.962114
45	AIcat12=0	910	74	1	0.903742	0.0257163	0.854719	0.955577
46	AIcat12=0	1191	47	1	0.884513	0.0315493	0.82479	0.948561
47	AIcat12=0	1534	16	1	0.829231	0.0611549	0.71763	0.958188

## Sheet: Figure 3D
Figure 3D
	strata	time	n.risk	n.event	surv	std.err	lower	upper
1	AIcat12=1	1	199	1	0.994975	0.00501248	0.985199	1
2	AIcat12=1	5	196	1	0.989898	0.00710687	0.976067	1
3	AIcat12=1	18	185	3	0.973846	0.0115492	0.951471	0.996747
4	AIcat12=1	23	179	1	0.968406	0.0127016	0.943828	0.993623
5	AIcat12=1	28	174	1	0.96284	0.0137942	0.93618	0.990259
6	AIcat12=1	59	168	1	0.957109	0.014855	0.928432	0.986672
7	AIcat12=1	61	167	2	0.945646	0.0167429	0.913394	0.979038
8	AIcat12=1	63	163	1	0.939845	0.0176166	0.905944	0.975015
9	AIcat12=1	65	162	1	0.934043	0.0184384	0.898595	0.97089
10	AIcat12=1	66	160	1	0.928206	0.0192251	0.89128	0.966662
11	AIcat12=1	81	155	1	0.922217	0.0200121	0.883817	0.962286
12	AIcat12=1	120	149	1	0.916028	0.0208129	0.87613	0.957742
13	AIcat12=1	136	147	1	0.909796	0.021584	0.868461	0.953099
14	AIcat12=1	248	126	1	0.902576	0.0225882	0.859372	0.947952
15	AIcat12=1	368	111	1	0.894444	0.0238033	0.848987	0.942336
16	AIcat12=1	428	103	1	0.885761	0.0251063	0.837895	0.936361
17	AIcat12=1	434	101	1	0.876991	0.026345	0.826846	0.930176
18	AIcat12=1	471	96	1	0.867855	0.027609	0.815395	0.923691
19	AIcat12=1	643	76	1	0.856436	0.0295129	0.800502	0.916279
20	AIcat12=1	800	59	1	0.84192	0.0323864	0.780778	0.907851
21	AIcat12=0	15	320	1	0.996875	0.00312011	0.990778	1
22	AIcat12=0	26	316	1	0.99372	0.00442651	0.985082	1
23	AIcat12=0	30	310	1	0.990515	0.00545071	0.979889	1
24	AIcat12=0	66	296	1	0.987168	0.0063773	0.974748	0.999747
25	AIcat12=0	85	285	1	0.983705	0.00723467	0.969627	0.997987
26	AIcat12=0	96	282	1	0.980216	0.00800594	0.96465	0.996034
27	AIcat12=0	125	273	1	0.976626	0.00874478	0.959636	0.993917
28	AIcat12=0	133	271	1	0.973022	0.00942588	0.954722	0.991673
29	AIcat12=0	147	267	1	0.969378	0.0100704	0.94984	0.989318
30	AIcat12=0	149	265	1	0.96572	0.0106762	0.94502	0.986873
31	AIcat12=0	224	248	1	0.961826	0.011321	0.939891	0.984272
32	AIcat12=0	231	247	1	0.957932	0.0119261	0.93484	0.981594
33	AIcat12=0	314	229	1	0.953749	0.0125863	0.929396	0.978739
34	AIcat12=0	342	226	1	0.949528	0.0132192	0.92397	0.975794
35	AIcat12=0	609	175	1	0.944103	0.0142136	0.916651	0.972376
36	AIcat12=0	890	118	1	0.936102	0.0161892	0.904903	0.968376

## Sheet: Figure 3E
Figure 3E
	strata	time	n.risk	n.event	surv	std.err	lower	upper
1	AIcat12=1	1	293	1	0.996587	0.00340714	0.989931	1
2	AIcat12=1	5	288	1	0.993127	0.00484363	0.983679	1
3	AIcat12=1	18	265	3	0.981884	0.0080368	0.966258	0.997763
4	AIcat12=1	23	254	2	0.974152	0.0096555	0.955411	0.993262
5	AIcat12=1	26	247	1	0.970208	0.0103907	0.950055	0.990789
6	AIcat12=1	28	245	1	0.966248	0.0110772	0.944779	0.988205
7	AIcat12=1	59	236	1	0.962154	0.0117626	0.939374	0.985487
8	AIcat12=1	61	234	2	0.953931	0.0130203	0.92875	0.979794
9	AIcat12=1	66	230	1	0.949783	0.0136083	0.923482	0.976833
10	AIcat12=1	101	219	1	0.945446	0.0142204	0.917981	0.973733
11	AIcat12=1	108	217	1	0.941089	0.0148073	0.91251	0.970563
12	AIcat12=1	120	210	1	0.936608	0.0154	0.906906	0.967283
13	AIcat12=1	136	203	1	0.931994	0.0160004	0.901156	0.963888
14	AIcat12=1	142	200	1	0.927334	0.0165851	0.895391	0.960417
15	AIcat12=1	155	194	1	0.922554	0.0171746	0.889499	0.956837
16	AIcat12=1	173	187	1	0.917621	0.0177772	0.883431	0.953133
17	AIcat12=1	239	170	1	0.912223	0.018474	0.876724	0.949159
18	AIcat12=1	248	168	1	0.906793	0.0191454	0.870034	0.945104
19	AIcat12=1	368	151	1	0.900788	0.0199382	0.862545	0.940726
20	AIcat12=1	471	140	1	0.894353	0.0208081	0.854486	0.936081
21	AIcat12=1	643	115	1	0.886576	0.0220326	0.844428	0.930828
22	AIcat12=1	800	87	1	0.876386	0.0240206	0.830549	0.924753
23	AIcat12=1	820	84	1	0.865953	0.0259016	0.816646	0.918236
24	AIcat12=1	1070	52	1	0.8493	0.0302873	0.791965	0.910786
25	AIcat12=0	15	424	1	0.997642	0.00235571	0.993035	1
26	AIcat12=0	21	420	2	0.992891	0.00408991	0.984907	1
27	AIcat12=0	26	415	1	0.990498	0.00472833	0.981274	0.999809
28	AIcat12=0	32	408	1	0.988071	0.00530348	0.97773	0.99852
29	AIcat12=0	66	396	1	0.985576	0.00584765	0.974181	0.997104
30	AIcat12=0	75	390	1	0.983048	0.0063553	0.970671	0.995584
31	AIcat12=0	133	360	1	0.980318	0.0068994	0.966888	0.993934
32	AIcat12=0	142	354	1	0.977548	0.00741487	0.963123	0.99219
33	AIcat12=0	147	352	1	0.974771	0.00789676	0.959416	0.990372
34	AIcat12=0	149	350	1	0.971986	0.00835089	0.955756	0.988492
35	AIcat12=0	179	336	1	0.969093	0.00881285	0.951974	0.986521
36	AIcat12=0	224	324	1	0.966102	0.00927935	0.948085	0.984462
37	AIcat12=0	231	322	1	0.963102	0.00972349	0.944232	0.98235
38	AIcat12=0	342	296	1	0.959848	0.0102205	0.940024	0.980091
39	AIcat12=0	452	269	1	0.95628	0.0107875	0.935369	0.977659
40	AIcat12=0	521	255	1	0.95253	0.0113783	0.930488	0.975094
41	AIcat12=0	609	229	1	0.948371	0.012065	0.925016	0.972315
42	AIcat12=0	614	227	1	0.944193	0.0127146	0.919598	0.969445
43	AIcat12=0	813	179	1	0.938918	0.0136941	0.912458	0.966145
44	AIcat12=0	890	152	1	0.932741	0.0149324	0.903928	0.962472
45	AIcat12=0	1534	20	1	0.886104	0.0476183	0.797521	0.984526

## Sheet: Figure 3F
Figure 3F
	strata	time	n.risk	n.event	surv	std.err	lower	upper
1	AIcat12=1	14	137	1	0.992701	0.00727258	0.978549	1
2	AIcat12=1	43	127	1	0.984884	0.010615	0.964297	1
3	AIcat12=1	49	126	1	0.977068	0.0130962	0.951734	1
4	AIcat12=1	63	123	1	0.969124	0.0152092	0.939768	0.999397
5	AIcat12=1	65	122	1	0.96118	0.0170332	0.928369	0.995151
6	AIcat12=1	70	119	1	0.953103	0.0187073	0.917134	0.990483
7	AIcat12=1	81	117	2	0.936811	0.0216461	0.895332	0.980212
8	AIcat12=1	83	115	1	0.928665	0.0229396	0.884775	0.974732
9	AIcat12=1	85	113	1	0.920446	0.0241639	0.874284	0.969046
10	AIcat12=1	107	107	1	0.911844	0.0254232	0.863353	0.963059
11	AIcat12=1	112	104	1	0.903076	0.0266478	0.852329	0.956845
12	AIcat12=1	161	97	1	0.893766	0.0279521	0.840626	0.950265
13	AIcat12=1	182	94	1	0.884258	0.0292272	0.82879	0.943439
14	AIcat12=1	193	92	1	0.874647	0.0304489	0.816958	0.936409
15	AIcat12=1	270	82	1	0.86398	0.0318912	0.803682	0.928802
16	AIcat12=1	279	80	2	0.842381	0.0345582	0.777299	0.912911
17	AIcat12=1	292	76	1	0.831297	0.0358369	0.763943	0.904589
18	AIcat12=1	293	75	1	0.820213	0.0370335	0.750747	0.896106
19	AIcat12=1	298	74	1	0.809129	0.0381557	0.737697	0.887478
20	AIcat12=1	340	68	1	0.79723	0.0394063	0.723618	0.87833
21	AIcat12=1	428	58	1	0.783485	0.0410542	0.707014	0.868226
22	AIcat12=1	434	57	1	0.769739	0.0425729	0.690661	0.857871
23	AIcat12=1	633	44	1	0.752245	0.0450565	0.668923	0.845947
24	AIcat12=1	791	32	1	0.728737	0.0494017	0.638069	0.83229
25	AIcat12=1	958	22	1	0.695613	0.0571932	0.592082	0.817247
26	AIcat12=0	7	134	1	0.992537	0.00743479	0.978072	1
27	AIcat12=0	30	131	1	0.984961	0.0105547	0.96449	1
28	AIcat12=0	59	123	1	0.976953	0.0131606	0.951496	1
29	AIcat12=0	85	117	1	0.968603	0.0154719	0.938748	0.999407
30	AIcat12=0	96	116	1	0.960253	0.0174469	0.926659	0.995064
31	AIcat12=0	125	113	1	0.951755	0.0192511	0.914762	0.990244
32	AIcat12=0	300	94	1	0.94163	0.021545	0.900335	0.984819
33	AIcat12=0	314	91	1	0.931282	0.023663	0.88604	0.978835
34	AIcat12=0	818	51	1	0.913022	0.0294126	0.857157	0.972528
35	AIcat12=0	910	40	1	0.890196	0.0364742	0.821503	0.964633
36	AIcat12=0	1191	25	1	0.854589	0.0494294	0.762998	0.957173

## Sheet: Figure 3G
Figure 3G
	strata	time	n.risk	n.event	surv	std.err	lower	upper
1	AIcat12=1	14	224	1	0.995536	0.00445431	0.986844	1
2	AIcat12=1	18	217	3	0.981773	0.00903132	0.96423	0.999634
3	AIcat12=1	23	210	1	0.977097	0.0101263	0.95745	0.997148
4	AIcat12=1	43	197	1	0.972138	0.0112241	0.950386	0.994387
5	AIcat12=1	63	190	1	0.967021	0.0122759	0.943258	0.991383
6	AIcat12=1	65	189	1	0.961905	0.0132343	0.936312	0.988196
7	AIcat12=1	66	187	1	0.956761	0.0141279	0.929467	0.984855
8	AIcat12=1	81	181	1	0.951475	0.0150062	0.922513	0.981346
9	AIcat12=1	83	180	1	0.946189	0.0158264	0.915672	0.977722
10	AIcat12=1	101	171	1	0.940655	0.0166731	0.908538	0.973908
11	AIcat12=1	108	169	1	0.935089	0.0174788	0.901451	0.969983
12	AIcat12=1	112	166	1	0.929456	0.0182587	0.89435	0.965941
13	AIcat12=1	120	161	1	0.923683	0.0190361	0.887117	0.961757
14	AIcat12=1	155	151	1	0.917566	0.0198686	0.879439	0.957346
15	AIcat12=1	161	150	1	0.911449	0.0206563	0.871849	0.952847
16	AIcat12=1	173	146	1	0.905206	0.0214375	0.86415	0.948213
17	AIcat12=1	182	143	1	0.898876	0.0222025	0.856397	0.943463
18	AIcat12=1	239	132	1	0.892067	0.0230549	0.848005	0.938417
19	AIcat12=1	248	129	1	0.885151	0.0238908	0.839543	0.933237
20	AIcat12=1	270	125	1	0.87807	0.0247269	0.83092	0.927896
21	AIcat12=1	293	121	1	0.870813	0.0255652	0.822121	0.92239
22	AIcat12=1	340	116	1	0.863306	0.026424	0.813039	0.916681
23	AIcat12=1	434	103	1	0.854925	0.0274646	0.802755	0.910485
24	AIcat12=1	633	84	1	0.844747	0.0289621	0.789848	0.903462
25	AIcat12=1	791	57	1	0.829927	0.0320221	0.769479	0.895123
26	AIcat12=1	800	53	1	0.814268	0.035038	0.748411	0.88592
27	AIcat12=1	958	40	1	0.793911	0.0396369	0.719904	0.875526
28	AIcat12=0	15	281	1	0.996441	0.00355238	0.989503	1
29	AIcat12=0	21	279	1	0.99287	0.00502383	0.983072	1
30	AIcat12=0	30	270	1	0.989193	0.00620682	0.977102	1
31	AIcat12=0	66	254	1	0.985298	0.00730267	0.971089	0.999715
32	AIcat12=0	75	251	1	0.981373	0.00826154	0.965313	0.997699
33	AIcat12=0	85	243	1	0.977334	0.00916162	0.959541	0.995456
34	AIcat12=0	179	205	1	0.972567	0.0102828	0.95262	0.992931
35	AIcat12=0	224	200	1	0.967704	0.011323	0.945764	0.990153
36	AIcat12=0	452	161	1	0.961693	0.0127486	0.937028	0.987007
37	AIcat12=0	614	130	1	0.954295	0.0146403	0.926028	0.983426
38	AIcat12=0	818	93	1	0.944034	0.0177177	0.909939	0.979407
39	AIcat12=0	910	73	1	0.931102	0.0216868	0.889552	0.974593

## Sheet: Figure 3H
Figure 3H
	strata	time	n.risk	n.event	surv	std.err	lower	upper
1	AIcat12=1	1	316	1	0.996835	0.00315955	0.990662	1
2	AIcat12=1	5	312	1	0.99364	0.00448264	0.984893	1
3	AIcat12=1	14	295	1	0.990272	0.0055915	0.979373	1
4	AIcat12=1	18	284	3	0.979812	0.00816685	0.963935	0.99595
5	AIcat12=1	23	276	2	0.972711	0.00952666	0.954218	0.991564
6	AIcat12=1	26	270	1	0.969109	0.0101497	0.949419	0.989208
7	AIcat12=1	28	269	1	0.965506	0.0107323	0.944699	0.986772
8	AIcat12=1	43	264	1	0.961849	0.0112977	0.939959	0.984249
9	AIcat12=1	49	263	1	0.958192	0.0118318	0.93528	0.981665
10	AIcat12=1	59	260	1	0.954506	0.012347	0.930611	0.979015
11	AIcat12=1	61	258	2	0.947107	0.0133137	0.921369	0.973564
12	AIcat12=1	63	256	1	0.943408	0.0137662	0.916808	0.970778
13	AIcat12=1	65	255	1	0.939708	0.0142006	0.912283	0.967957
14	AIcat12=1	66	254	1	0.936008	0.0146187	0.90779	0.965103
15	AIcat12=1	70	251	1	0.932279	0.0150286	0.903284	0.962205
16	AIcat12=1	81	248	2	0.924761	0.0158198	0.894269	0.956293
17	AIcat12=1	83	246	1	0.921002	0.0161959	0.889799	0.953298
18	AIcat12=1	85	244	1	0.917227	0.0165636	0.885331	0.950272
19	AIcat12=1	101	236	1	0.91334	0.0169432	0.880729	0.94716
20	AIcat12=1	107	234	1	0.909437	0.0173146	0.876127	0.944014
21	AIcat12=1	108	233	1	0.905534	0.0176747	0.871547	0.940847
22	AIcat12=1	112	230	1	0.901597	0.018031	0.86694	0.937639
23	AIcat12=1	120	225	1	0.89759	0.0183908	0.862259	0.934369
24	AIcat12=1	142	220	1	0.89351	0.0187543	0.857498	0.931034
25	AIcat12=1	161	211	1	0.889275	0.0191375	0.852546	0.927586
26	AIcat12=1	173	204	1	0.884916	0.0195339	0.847447	0.924042
27	AIcat12=1	182	200	1	0.880491	0.019931	0.842281	0.920435
28	AIcat12=1	239	182	1	0.875654	0.0204002	0.836569	0.916564
29	AIcat12=1	270	178	1	0.870734	0.0208703	0.830775	0.912615
30	AIcat12=1	279	176	2	0.86084	0.0217744	0.819203	0.904592
31	AIcat12=1	292	171	1	0.855805	0.0222213	0.813342	0.900486
32	AIcat12=1	293	170	1	0.850771	0.0226537	0.80751	0.896351
33	AIcat12=1	368	158	1	0.845387	0.0231414	0.801226	0.891982
34	AIcat12=1	428	149	1	0.839713	0.0236714	0.794576	0.887414
35	AIcat12=1	643	121	1	0.832773	0.0244719	0.786164	0.882145
36	AIcat12=1	791	91	1	0.823622	0.0258575	0.77447	0.875893
37	AIcat12=1	800	86	1	0.814045	0.0272728	0.762308	0.869292
38	AIcat12=1	820	83	1	0.804237	0.0286535	0.749993	0.862404
39	AIcat12=1	958	65	1	0.791864	0.0307683	0.733798	0.854525
40	AIcat12=1	1070	55	1	0.777467	0.033408	0.71467	0.845781
41	AIcat12=0	7	382	1	0.997382	0.00261437	0.992271	1
42	AIcat12=0	15	373	1	0.994708	0.00373218	0.98742	1
43	AIcat12=0	21	370	2	0.989331	0.00530621	0.978986	0.999786
44	AIcat12=0	26	364	1	0.986614	0.00594712	0.975026	0.998339
45	AIcat12=0	30	360	1	0.983873	0.00653162	0.971154	0.996758
46	AIcat12=0	32	358	1	0.981125	0.00706794	0.967369	0.995076
47	AIcat12=0	59	347	1	0.978297	0.00759208	0.96353	0.993291
48	AIcat12=0	75	343	1	0.975445	0.00808797	0.959721	0.991427
49	AIcat12=0	96	334	1	0.972525	0.00857484	0.955863	0.989477
50	AIcat12=0	133	319	1	0.969476	0.00907375	0.951854	0.987424
51	AIcat12=0	142	313	1	0.966379	0.0095588	0.947824	0.985296
52	AIcat12=0	147	311	1	0.963271	0.0100204	0.94383	0.983112
53	AIcat12=0	149	309	1	0.960154	0.0104617	0.939867	0.980879
54	AIcat12=0	179	298	1	0.956932	0.0109114	0.935783	0.978559
55	AIcat12=0	224	287	1	0.953598	0.0113714	0.931568	0.976148
56	AIcat12=0	231	286	1	0.950263	0.0118104	0.927395	0.973695
57	AIcat12=0	300	269	1	0.946731	0.0122834	0.922959	0.971115
58	AIcat12=0	314	266	1	0.943172	0.0127425	0.918525	0.96848
59	AIcat12=0	452	239	1	0.939225	0.0132862	0.913542	0.96563
60	AIcat12=0	521	228	1	0.935106	0.0138518	0.908347	0.962653
61	AIcat12=0	609	203	1	0.930499	0.0145293	0.902454	0.959417
62	AIcat12=0	614	202	1	0.925893	0.0151701	0.896633	0.956108
63	AIcat12=0	813	160	1	0.920106	0.0161413	0.889007	0.952293
64	AIcat12=0	818	156	1	0.914208	0.0170815	0.881335	0.948308
65	AIcat12=0	1191	74	1	0.901854	0.0208448	0.86191	0.943649
66	AIcat12=0	1534	24	1	0.864277	0.0418601	0.786006	0.950341

[truncated: 16 more sheets: Supplementary Fig 2A , Supplementary Fig 2B, Supplementary Fig 2C, Supplementary Fig 2D, Supplementary Fig 2E, Supplementary Fig 2F, Supplementary Fig 3A, Supplementary Fig 3B, Supplementary Fig 3C, Supplementary Fig 3D, Supplementary Fig 3E, Supplementary Fig 3F, Supplementary Fig 3G, Supplementary Fig 3H, Supplementary Fig 4, Supplementary Fig 5]
